# Supplementary material for: Phytochemical Composition and Antioxidant and Anti-Inflammatory Activities of Humboldtia sanjappae Sasidh. & Sujanapal, an Endemic Medicinal Plant to the Western Ghats
Source: Molecules. 2023 Sep 29;28(19):6875. doi: 10.3390/molecules28196875 (PMC10574196; doi:10.3390/molecules28196875)
Supplement: Supplementary file 1 [file molecules-28-06875-s001.zip]

Archive with 1 entries (1 files):
- molecules-2562307-supplementary.pdf
